# Supplementary material for: Rapid tissue prototyping with micro-organospheres
Source: Stem Cell Reports. 2022 Aug 18;17(9):1959–75. doi: 10.1016/j.stemcr.2022.07.016 (PMC9481922; doi:10.1016/j.stemcr.2022.07.016)
Supplement: Table S1. Information of media recipes, reagents, and primers [file mmc2.xlsx]

## Sheet: Sheet2
Airway and lung cancer organoid media
Component	Vendor	Catalog number	[Final]
AdDMEM/F12	Thermo Fisher	12634-010	N/A
GlutaMax	Thermo Fisher	35050-061	1X
Penicillin/Streptomycin	Thermo Fisher	15140-122	100/100 U/ml
HEPES	Thermo Fisher	15630080	10 mM
human recombinant R-spondin	R&D system	4645-RS-025/CF	500 ng/ml
human recombinant FGF 7	R&D system	251-KG-010/CF	25 ng/ml
human recombinant FGF 10	R&D system	345-FG-025/CF	100 ng/ml
human recombinant Noggin	R&D system	6057-NG-100/CF	100 ng/ml
A83-01	Sigma-Aldrich	SML0788-5MG	500 nM
Y-27632	Stemcell Technologies	72304	5 uM
SB202190	Sigma-Aldrich	S7067-5MG	500 nM
B27 supplement	Thermo Fisher	12587010	1X
N-Acetylcysteine	Sigma-Aldrich	A9165-5G	1.25 mM
Nicotinamide	Sigma-Aldrich	N0636	5 mM
Primocin	Invivogen	ant-pm-1	100 ug/ml
Colon media
Component	Vendor	Catalog number	[Final]
AdDMEM/F12	Thermo Fisher	12634-010	N/A
GlutaMax	Thermo Fisher	35050-061	1X
Penicillin/Streptomycin	Thermo Fisher	15140-122	100/100 U/ml
HEPES	Thermo Fisher	15630080	10 mM
human Wnt surrogate	U-Protein Express	N001	0.1% (Vol.)
human R-spondin1 conditioned medium	U-Protein Express	Custom order	20% (Vol.)
human Noggin conditioned medium	U-Protein Express	Custom order	1% (Vol.)
human recombinant EGF	Peprotech	AF-100-15	50 ng/ml
Prostaglandine E2	Tocris	2296	1 uM
A83-01	Sigma-Aldrich	SML0788-5MG	500 nM
Y-27632	Stemcell Technologies	72304	5 uM
SB202190	Sigma-Aldrich	S7067-5MG	500 nM
B27 supplement	Thermo Fisher	12587010	1X
N-Acetylcysteine	Sigma-Aldrich	A9165-5G	1.25 mM
Nicotinamide	Sigma-Aldrich	N0636	5 mM
Primocin	Invivogen	ant-pm-1	100 ug/ml
Endometrium medium
Component	Vendor	Catalog number	[Final]
AdDMEM/F12	Thermo Fisher	12634-010	N/A
GlutaMax	Thermo Fisher	35050-061	1X
Penicillin/Streptomycin	Thermo Fisher	15140-122	100/100 U/ml
HEPES	Thermo Fisher	15630080	10 mM
human Wnt surrogate	U-Protein Express	N001	0.1% (Vol.)
human R-spondin1 conditioned medium	U-Protein Express	Custom order	20% (Vol.)
human Noggin conditioned medium	U-Protein Express	Custom order	1% (Vol.)
human recombinant EGF	Peprotech	AF-100-15	50 ng/ml
Prostaglandine E2	Tocris	2296	1 uM
A83-01	Sigma-Aldrich	SML0788-5MG	500 nM
Y-27632	Stemcell Technologies	72304	5 uM
human recombinant FGF 10	Peprotech	100-26	100 ng/ml
B27 supplement	Thermo Fisher	12587010	1X
N-Acetyl Cysteine	Sigma-Aldrich	A9165-5G	1.25 mM
Nicotinamide	Sigma-Aldrich	N0636	5 mM
Primocin	Invivogen	ant-pm-1	100 ug/ml
Additional Component
Componet	Vendor	Catalog number	[Final]
cyclic AMP (cAMP)	MedChemExpress	HY-B1511	1 uM
17-B Estradiol	Sigma-Aldrich	E-8875	10 nM
Progesterone	Sigma-Aldrich	P-0130	200 ng/ml
Head and Neck medium
Component	Vendor	Catalog number	[Final]
AdDMEM/F12	Thermo Fisher	12634-010	N/A
GlutaMax	Thermo Fisher	35050-061	1X
Penicillin/Streptomycin	Thermo Fisher	15140-122	100/100 U/ml
HEPES	Thermo Fisher	15630080	10 mM
Chir	Sigma-Aldrich	252917-06-9	0.3 uM
human R-spondin3 conditioned medium	U-Protein Express	Custom order	4% (Vol.)
human Noggin conditioned medium	U-Protein Express	Custom order	4% (Vol.)
human recombinant EGF	Peprotech	AF-100-15	50 ng/ml
Prostaglandine E2	Tocris	2296	1 uM
Forskolin	Medchemexpress	66575-29-9	1 uM
A83-01	Sigma-Aldrich	SML0788-5MG	500 nM
human recombinant FGF 10	Peprotech	100-26	10 ng/ml
human recombinant FGF 2	Peprotech	100-18B	5 ng/ml
N-Acetyl Cysteine	Sigma-Aldrich	A9165-5G	1.25 mM
B27 supplement with vitamin A	Thermo Fisher	12587010	1X
N-Acetyl Cysteine	Sigma-Aldrich	A9165-5G	1.25 mM
Nicotinamide	Sigma-Aldrich	N0636	10 mM
Primocin	Invivogen	ant-pm-1	100 ug/ml
Colorectal Cancer media
Component	Vendor	Catalog number	[Final]
AdDMEM/F12	Thermo Fisher	12634-010	N/A
L-Glutamine	Thermo Fisher	25030081	2 mM
Penicillin/Streptomycin	Thermo Fisher	15140-122	100/100 U/ml
HEPES	Thermo Fisher	15630080	10 mM
human recombinant R-spondin	R&D system	4645-RS-025/CF	100 ng/ml
human recombinant Noggin	R&D system	6057-NG-100/CF	100 ng/ml
human recombinant EGF Protein	R&D system	236-EG-200	50 ng/ml
Prostaglandin E2	R&D system	144912	10 nM
A83-01	Sigma-Aldrich	SML0788-5MG	500 nM
Y-27632	Stemcell Technologies	72304	10 uM
SB202190	Sigma-Aldrich	S7067-5MG	3 uM
B27 supplement	Thermo Fisher	12587010	1X
N-Acetylcysteine	Sigma-Aldrich	A9165-5G	1.25 mM
Nicotinamide	Sigma-Aldrich	N0636	10 mM
Primocin	Invivogen	ant-pm-1	100 ug/ml
[Leu15]-Gastrin I human	Sigma	G9145-.5MG	10 nM
SILAC Expansion Media
Component	Vendor	Catalog number	[Final]
SILAC Advanced DMEM/F-12 Flex Media	Thermo Fisher	A2494301	N/A
GlutaMax	Thermo Fisher	35050-061	1X
Penicillin/Streptomycin	Thermo Fisher	15140-122	100/100 U/ml
HEPES	Thermo Fisher	15630080	10 mM
human recombinant Noggin	R&D system	6057-NG-100/CF	100 ng/ml
human Wnt surrogate	U-Protein Express	N001	0.1% (Vol.)
human recombinant R-spondin	R&D system	4645-RS-025/CF	100 ng/ml
Prostaglandine E2	Tocris	2296	1 uM
A83-01	Sigma-Aldrich	SML0788-5MG	500 nM
SB202190	Sigma-Aldrich	S7067-5MG	500 nM
B27 supplement	Thermo Fisher	12587010	1X
N-Acetylcysteine	Sigma-Aldrich	A9165-5G	1.25 mM
Nicotinamide	Sigma-Aldrich	N0636	5 mM
L-Arginine (HCl)	Sigma-Aldrich	A5131-10G	700 µM
L-Lysine	Fisher Scientific	10438733	500 µM
Glucose (optional)	Sigma Aldrich	G8270-100G	17.5 mM
Fructose (opitional)	Merck	F0127-1KG	17.5 mM
Primocin	Invivogen	ant-pm-1	100 ug/ml
SILAC EN Media
Component	Vendor	Catalog number	[Final]
SILAC Advanced DMEM/F-12 Flex Media	Thermo Fisher	A2494301	N/A
GlutaMax	Thermo Fisher	35050-061	1X
Penicillin/Streptomycin	Thermo Fisher	15140-122	100/100 U/ml
HEPES	Thermo Fisher	15630080	10 mM
human recombinant Noggin	R&D system	6057-NG-100/CF	100 ng/ml
B27 supplement	Thermo Fisher	12587010	1X
N-Acetylcysteine	Sigma-Aldrich	A9165-5G	1.25 mM
L-Arginine (HCl)	Sigma-Aldrich	A5131-10G	700 µM
L-Lysine	Fisher Scientific	10438733	500 µM
Glucose (optional)	Sigma Aldrich	G8270-100G	17.5 mM
Fructose (opitional)	Merck	F0127-1KG	17.5 mM
Primocin	Invivogen	ant-pm-1	100 ug/ml
Additional Componet
Componet	Vendor	Catalog number	[Final]
Fetal Bovine Serum	Life Technologies	16000044	0.7
Dimethyl sulfoxide	Sigma-Aldrich	D8418	0.1
Corning™ Matrigel™ GFR Membrane Matrix	Corning	356231
Red blood cell lysis buffer	Roche	11814389001	1X
PBS, pH 7.4	Thermo Fisher	10010049	1X
Enzymes
Enzymes	Vendor	Catalog number	[Final]
Collagenase D	Sigma	11088866001	2.5 mg/mL
Dnase I	Worthington	LS002004	0.1 mg/mL
TrypLE Express	Gibco™	12604013	1X
qRT-PCR Reagent
	Reagent	Vendor	Catalog number
RNA Isolation	Direct-zolTM RNA Mini Prep	Zymo	R2052
cDNA Systhesis	High-Capacity cDNA Reverse Transcription Kit	Applied Biosystems™	4368814
COV2 RT-PCR Assay	Taqman Gene Expression Assay - ACTB	Thermo Fisher	Hs99999903_m1
	nCOV_N1 Probe Aliquot, 25 nmol	IDT	10006823
	TaqMan™ Fast Advanced Master Mix	Applied Biosystems™	4444557
	nCOV_N1 Reverse Primer Aliquot, 50 nmol	IDT	10006822
	nCOV_N1 Forward Primer Aliquot, 50 nmol	IDT	10006821
Co-culture media
Component	Vendor	Catalog number	[Final]
RPMI-1640	Gibco	12634-010	N/A
FBS	Gibco	16000044	0.1
Drugs	Vendor	Catalog number
Remdesivir	AdooQ BioScience	A17170
Camostat mesylate	Millipore Sigma	SML0057
Chloroquine	Millipore Sigma	C6628
5-FU	Obtained from hospital pharmacy
SN38	Selleckchem	S4908
Cetuximab	Obtained from hospital pharmacy
Afatinib	Selleckchem	S1011
Gefitinib	Selleckchem	S1025
Docetaxel	Selleckchem	S7787
Gemcitabine	Selleckchem	S1714
Erlotinib	Selleckchem	S7786
Oxaliplatin	Obtained from hospital pharmacy
Histology and whole mount staining
	Vendor	Catalog number	Host Species	Clone
BSA	Sigma Aldrich	9048-46-8
Triton	Sigma Aldrich	9002-93-1
Dapi	Thermo scientific	D1306
Vectashield antifade mounting medium	Vector	H-1000
Mouse anti-human Ki67 antibody	BD Pharmingen	550609	Mouse	35/Ki67
Rabbit anti-human CC3 antibody	Cell Signaling Technology	9661L	Rabbit	Poly9661
Mouse anti-human Muc2	Abcam	ab11197-100	Mouse	996/1
Rabbit anti-human Muc1 antibody	Abcam	ab15481	Rabbit	Poly15481
Mouse anti-human Acetylated a-tubulin	Santa Cruz	SC-23950	Mouse	6-11B-1
Phalloidin-Atto 647N	Sigma Aldrich	65906-10NMOL
Ki67	Monosan	MONX10283	Mouse	MM1
KRT5	Biolegend	905501	Rabbit	Poly19055
P53	Santa Cruz	sc-6243	Rabbit	FL-393
Immunofluorescent staining
Ki67	Abcam	ab16667	Rabbit
ZO1	Invitrogen	1A12	Mouse
Alexa Fluor 594	Abcam	ab150105	Mouse
Alexa Fluor 488	Abcam	ab150073	Rabbit
mouse anti-human Chromogranin A	Invitrogen Thermo Fisher	MA5-13096	Mouse	LK2A10
Goat anti-human EphB2	Santa Cruz Biotechnology	sc-1763	Goat	polyclonal
Mouse anti-human Villin	Santa Cruz Biotechnology	sc-58897	Mouse	1D2C3
Rabbit anti-human Lysozyme	Dako	A0099	Rabbit	polyclonal
sgRNA and Primer
Name	Sequence
Ezrin_tag_Fw	CACCGGGTCCTGGCCTGGCTGTTAC
Ezrin_tag_Rev	AAACGTAACAGCCAGGCCAGGACCC
SLC5A1_R135W sgRNA fw primer	/5Phos/GTTTTAGAGCTAGAAATAGCAAGTTAAAATAAGGC
SLC5A1_R135W sgRNA rev primer	CTGGCCTCCAAACCGCTTCCCGGTGTTTCGTCCTTTCCACAAG
CHGA_Fw	CGACACACTTTCCAAGCCCA
CHGA_Rev	GCTGATGTGCCCTCTCCTTG
EPHB2_Fw	CTCCAAGACCTCGCTCTCCA
EPHB2_Rev	GCTCTTCCACCGCCTCTTTC
CCNB1_Fw	AATAAGGCGAAGATCAACATGGC
CCNB1_Rew	TTTGTTACCAATGTCCCCAAGAG
AXIN2_Fw	AGTGTGAGGTCCACGGAAAC
AXIN2_Rew	CTGGTGCAAAGACATAGCCA
LGR5_Fw	TATGCCTTTGGAAACCTCTC
LGR5_Rew	CACCATTCAGAGTCAGTGTT
GAPDH_Fw	GTCTCCTCTGACTTCAACAGCG
GAPDH_Rew	ACCACCCTGTTGCTGTAGCCAA
VILLIN_Fw	ACTCAGGCCTTTGGGATGAC
VILLIN_Rew	TGCTCATAGGCACATCTGCAA
MCM2_Fw	ATCTACGCCAAGGAGAGGGT
MCM2_Rew	GTAATGGGGATGCTGCCTGT
FABP1_Fw	GCTGGGTCCAAAGTGATCCA
FABP1_Rew	TATGTCGCCGTTGAGTTCGG
MUC2_Fw	ATGCCCTTGCGTCCATAACA
MUC2_Rew	AGGAGCAGTGTCCGTCAAAG
KRAS_Fw	CAGAACAGCAGTCTGGCTATTTAGA
KRAS_Rew	ATGGACCCTGACATACTCCCAA
RNF43_Fw	TGCCCAATCAGGAATGCTACC
RNF43_Rew	TAGAAAGCTAAGCAGTAGAAGCCC
Drugs	Vendor	Catalog number
Remdesivir	AdooQ BioScience	A17170
Camostat mesylate	Millipore Sigma	SML0057
Chloroquine	Millipore Sigma	C6628
5-FU	Obtained from hospital pharmacy
SN38	Selleckchem	S4908
Cetuximab	Obtained from hospital pharmacy
Afatinib	Selleckchem	S1011
Gefitinib	Selleckchem	S1025
Docetaxel	Selleckchem	S7787
Gemcitabine	Selleckchem	S1714
Erlotinib	Selleckchem	S7786
Oxaliplatin	Obtained from hospital pharmacy
Macro Image J
run("Duplicate...", "");
run("16-bit");
//run("Threshold...");
setAutoThreshold("Mean dark");
run("Create Mask");
setOption("BlackBackground", false);
run("Watershed");
//run("Create Selection");
run("Analyze Particles...", "size=20-Infinity pixel circularity=0.10-1.00 exclude clear add");
//run("ROI Manager...");
//roiManager("Add");
//roiManager("Select", 0);
//roiManager("Split");
